# Supplementary material for: Anthocyanin Accumulation and Molecular Analysis of Correlated Genes by Metabolomics and Transcriptomics in Sister Line Apple Cultivars
Source: Life (Basel). 2022 Aug 16;12(8):1246. doi: 10.3390/life12081246 (PMC9410521; doi:10.3390/life12081246)
Supplement: Supplementary file 1 [file life-12-01246-s001.zip]

Archive with 1 entries (1 files):
- life-1853202-supplementary.pdf
